# Supplementary material for: Expression and Characterization of Alkaline Phosphatase from Cobetia amphilecti KMM 296 in Transiently Transformed Tobacco Leaves and Transgenic Calli
Source: Plants (Basel). 2024 Dec 21;13(24):3570. doi: 10.3390/plants13243570 (PMC11679904; doi:10.3390/plants13243570)
Supplement: Supplementary file 1 [file plants-13-03570-s001.zip]

Archive with 1 entries (1 files):
- plants-3338302-supplementary.pdf
